# Supplementary material for: Selenium-Containing Multi-Resonance Thermally Activated Delayed Fluorescence Host Material for Green and Red Phosphorescent OLEDs
Source: Materials (Basel). 2025 Apr 29;18(9):2040. doi: 10.3390/ma18092040 (PMC12072477; doi:10.3390/ma18092040)
Supplement: Supplementary file 1 [file materials-18-02040-s001.zip]

Archive with 1 entries (1 files):
- materials-3578837-supplementary.pdf
